# Supplementary material for: Mutation of hilD in a Salmonella Derby lineage linked to swine adaptation and reduced risk to human health
Source: Sci Rep. 2020 Dec 9;10:21539. doi: 10.1038/s41598-020-78443-7 (PMC7726570; doi:10.1038/s41598-020-78443-7)
Supplement: Supplementary file 2 — Supplementary Information 2. [file 41598_2020_78443_MOESM2_ESM.xlsx]

## Sheet: ControlSheet
	mCode	sep	yLow	yUp			Ribbon pointer
	2	1	0	9999			0

## Sheet: Supplementary Table 2
Supplementary Table 2| Isolates of S. Derby used in the study. For each isolate the following data are reported: PFGE type, date of recovery, isolation species and the assays performed (marked by ‘x’).
Isolate	PFGE Type	Date of Recovery (DD/MM/YYYY)	Isolation Species	Invasion and Replication Assays	Whole Genome Sequencing	Sample Accession Number
BU81	SXB_BS.0204	2016-02-05	human	x	x	ERS3898657
ER1089	SXB_BS.0204	2015-05-14	swine	x	x	ERS3898658
ER1160	SXB_BS.0204	2015-05-27	swine	x	x	ERS3898659
ER1165	SXB_BS.0204	2015-06-18	swine	x	x	ERS3898660
ER1169	SXB_BS.0204	2015-06-18	swine	x	x	ERS3898661
ER278	SXB_BS.0204	2013-11-20	swine	x	x	ERS3898667
ER472	SXB_BS.0204	2014-03-26	swine	x	x	ERS3898670
ER822	SXB_BS.0204	2014-11-25	swine	x	x	ERS3898672
N11	SXB_BS.0204	2012-02-15	swine	x	x	ERS3898675
U60	SXB_BS.0204	2012-09-21	swine	x	x	ERS3898676
ER1860	SXB_BS.0204	2014-12-01	swine	x
ER1861	SXB_BS.0204	2014-09-18	swine	x
ER1865	SXB_BS.0204	2012-08-01	swine	x
ER1866	SXB_BS.0204	2015-04-13	swine	x
ER1867	SXB_BS.0204	2015-05-04	swine	x
ER1868	SXB_BS.0204	2015-06-24	swine	x
ER792	SXB_BS.0204	2014-10-28	swine	x
ER1858	SXB_BS.0204	2016-03-01	swine	x
ER1859	SXB_BS.0204	2016-02-09	swine	x
ER1869	SXB_BS.0204	2015-10-29	swine	x
AH35	SXB_BS.0056	2013-06-18	human	x	x	ERS3898646
AL2	SXB_BS.0056	2013-08-06	human	x	x	ERS3898649
BA77	SXB_BS.0056	2014-08-07	human	x	x	ERS3898656
ER125	SXB_BS.0056	2013-09-27	swine	x	x	ERS3898663
ER1625	SXB_BS.0056	2015-12-22	swine	x	x	ERS3898665
AF47	SXB_BS.0056	2013-04-18	human	x
ER1364	SXB_BS.0056	2015-07-29	swine	x
ER1857	SXB_BS.0056	2016-03-02	swine	x
ER1863	SXB_BS.0056	2014-05-26	swine	x
ER602	SXB_PR.0119	2014-07-18	no data	x	x	ERS3898671
ER521	SXB_PR.0119	2014-05-21	swine	x
U62	SXB_PR.0250	2012-09-21	swine	x	x	ERS3898677
AH74	SXB_PR.0621	2013-06-17	swine	x	x	ERS3898648
ER763	SXB_PR.0621	2014-10-09	swine	x
ER320	SXB_PR.0787	2013-11-11	swine	x	x	ERS3898668
ER1175	SXB_PR.1259	2015-06-05	swine	x	x	ERS3898662
ER1289	SXB_PR.1274	2015-06-12	swine	x	x	ERS3898664
ER1864	SXB_PR.1274	2014-02-12	swine	x
DH80	SXB_PR.0072	2019-02-06	human		x	ERS4145423
DI62	SXB_PR.0072	2019-03-19	human		x	ERS4145424
