# Supplementary material for: Mutation of hilD in a Salmonella Derby lineage linked to swine adaptation and reduced risk to human health
Source: Sci Rep. 2020 Dec 9;10:21539. doi: 10.1038/s41598-020-78443-7 (PMC7726570; doi:10.1038/s41598-020-78443-7)
Supplement: Supplementary file 3 — Supplementary Information 3. [file 41598_2020_78443_MOESM3_ESM.xlsx]

## Sheet: ControlSheet
	mCode	sep	yLow	yUp			Ribbon pointer
	2	1	0	9999			0

## Sheet: Supplementary Table 3
Supplementary Table 3| List of CDSs in SGI-1 and B1-B6 regions. The table reports the length of each genomic region and the annotation, length and direction of each CDS.
SGI-1
Total length: 42,604bp
CDS Annotation	Lenght	Direction
DUF4365 domain-containing protein	1.035	reverse
Resolvase	183	forward
Transposase	744	reverse
EamA family transporter	861	reverse
Tetracycline efflux MFS transporter Tet(A)	1.2	forward
TetR family transcriptional regulator	678	reverse
Relaxase	243	forward
Hypothetical protein	336	reverse
Hypothetical protein	189	forward
Hypothetical protein	333	forward
MerR	435	forward
MerT	351	reverse
MerP	276	reverse
Mercury transport protein MerC	423	reverse
Mercury(II) reductase	1.695	reverse
MerD	363	reverse
Mercury resistance protein	237	reverse
EAL domain-containing protein	708	reverse
Resolvase	174	forward
Transposase Tn3	1.716	reverse
Transposase	861	reverse
IS21 family transposase IS1326	1.524	reverse
ATP-binding protein	783	reverse
GNAT family N-acetyltransferase	501	forward
Hypothetical protein	180	reverse
Sulfonamide-resistant dihydropteroate synthase Sul1	840	forward
QacE	348	forward
AadA	792	forward
Class 1 integron integrase IntI1	1.014	reverse
Transposase	297	reverse
Recombinase family protein	588	reverse
Restriction endonuclease	1.83	reverse
Restriction endonuclease	1.077	reverse
Hypothetical protein	645	forward
Integrase	873	reverse
Hypothetical protein	213	reverse
Hypothetical protein	270	reverse
Hypothetical protein	411	forward
Hypothetical protein	858	forward
Conjugal transfer protein TraH	1.425	reverse
Conjugal transfer protein TraG	3.405	reverse
Hypothetical protein	255	reverse
Hypothetical protein	291	forward
Hypothetical protein	222	reverse
Hypothetical protein	612	reverse
Regulator	534	reverse
Conjugal transfer protein TraN	2.76	reverse
DNA-binding protein	228	reverse
Replication protein	954	reverse
DNA-binding protein	270	reverse
Site-specific integrase	1.158	forward
B1
Total length: 15,663 bp
CDS Annotation	Length	Direction
Putative addiction module antidote protein	198	reverse
Hypothetical protein	813	reverse
Hypothetical protein	567	reverse
Type II restriction enzyme BsuBI	957	reverse
Modification methylase PstI	1.47	reverse
DNA invertase	571	reverse
Hypothetical protein	204	reverse
Hypothetical protein	204	reverse
Predicted ATP-dependent endonuclease, OLD family	1.773	forward
Conjugative transfer protein TraJ	360	reverse
Conjugative transfer protein TraC	210	forward
Hypothetical protein	225	forward
Conjugative transfer protein TrbJ	977	forward
Conjugative transfer protein TrbL	1.644	forward
FIG00451338: hypothetical protein	327	forward
Phage replication protein	900	reverse
RecA-family ATPase	726	reverse
DNA-binding protein, putative	231	reverse
Phage integrase	1.251	reverse
B2
Total length: 2,800 bp
CDS Annotation	Length	Direction
Phage protein	378	forward
Uncharacterized protein	309	reverse
NAD-dependent DNA ligase	891	forward
Cro/Cl family transcriptional regulator	687	reverse
Cytoplasmic chaperone TorD	249	forward
B3
Total length: 975 bp
CDS Annotation	Length	Direction
Hypothetical protein	975	forward
B4
Total length: 882 bp
CDS Annotation	Length	Direction
Methyl-directed repair DNA adenine methylase	882	forward
B5
Toal length: 813 bp
CDS Annotation	Length	Direction
Hypothetical protein	813	forward
B6
Total length: 620 bp
CDS Annotation	Length	Direction
Putative DNA binding protein or antitoxin igA-2	333	forward
Conserved hypothetical protein or toxin igB-2	285	forward
