# Supplementary material for: Mutation of hilD in a Salmonella Derby lineage linked to swine adaptation and reduced risk to human health
Source: Sci Rep. 2020 Dec 9;10:21539. doi: 10.1038/s41598-020-78443-7 (PMC7726570; doi:10.1038/s41598-020-78443-7)
Supplement: Supplementary file 4 — Supplementary Information 4. [file 41598_2020_78443_MOESM4_ESM.xlsx]

## Sheet: Supplementary Table 6
Supplementary Table 6| Primers used in the study. For each primer, the name, the 5’ – 3’ sequence and the purpose are reported. The sequences corresponding to the template plasmids pKD3 are underlined.
Primer Name	Sequence 5' -> 3'	Purpose
CAT_Cswap_1_RV	CCGTTTTCACCATGGGCAAA	Control for cat- cassette insertion - cat-specific primers
CAT_Cswap_2_FW	CACGCCACATCTTGCGAATA
B1_swap_FW	ATCTTGAGTATCTAATTACTCTCTGAACCATGAAAAATACCACGTTCAAAGTGTAGGCTGGAGCTGCTTC	B1 knockout
B1_swap_RV	GTATCGAATTTATTTAACCCATTGTCCTGAAAGAAATTTTTTGAGGATATGCCTACCTGTGACGGAAGAT
B1_Cswap_1_FW	TGAATCGCCACGGATAACCT	Control for cat cassette insertion - B1-specific primers
B1_Cswap_2_RV	GCCTGCCGAAAGAGATGAAG
B2_swap_FW	CACAGCAATGAAACTATTGCCTGTCTTTTCACCACTTCAGGCTCGGTGGTGTGTAGGCTGGAGCTGCTTC	B2 knockout
B2_swap_RV	TTTCTACTTTCCAGTGATGCTTACCCACGGCTATCTCCTTAAAACTGTGGGCCTACCTGTGACGGAAGAT
B2_Cswap_1_FW	TGAAAGATGACCGGCAAAGC	Control for cat cassette insertion - B2-specific primers
B2_Cswap_2_RV	CCGGTTGAAATCACCCACAG
B3_swap_FW	CTTATTGCCTTTCGTTCCGGCAAAAACATGAAGCATCTCGGAGGTGCTGCGTGTAGGCTGGAGCTGCTTC	B3 knockout
B3_swap_RV	TGTCAGCCCCGGATTAAGCTCGATAAACGCCTGCACTTTTGCTAACAGACGCCTACCTGTGACGGAAGAT
B3_Cswap_1_FW	GTCTCTTGAATGCTCTGCCG	Control for cat cassette insertion - B3-specific primers
B3_Cswap_2_RV	GCAATCACCATCGGATCACC
B4_swap_FW	AGACCCGTAGAGCAGGTTTATCTGGCAGGGCGATTTGTGGGGAACGTGGAGTGTAGGCTGGAGCTGCTTC	B4 knockout
B4_swap_RV	GTAGGTGTTAACGCTGGGTGGAAATGGCAATGTCAGTTTCATGCCGCCCCGCCTACCTGTGACGGAAGAT
B4_Cswap_1_FW	GGTGATCCGATGGTGATTGC	Control for cat cassette insertion - B4-specific primers
B4_Cswap_2_RV	TTGAGATGGAAAGACGGGCT
B5_swap_FW	TTAATTATTGATAGATTAGATGGGTATCGTTGAGGTGAAAATCAAAAGCAGTGTAGGCTGGAGCTGCTTC	B5 knockout
B5_swap_RV	ATATTAAAAAATGCGTTCTGCGTCAGTGTTCAAGGTATTGAGGAACCAATGCCTACCTGTGACGGAAGAT
B5_Cswap_1_FW	CAGCCATTACGCCCAATCAA	Control for cat cassette insertion - B5-specific primers
B5_Cswap_2_RV	GCTATCTTCCCGGCAAACAG
B6_swap_FW	GGAATCAGAATTAGGTGTACTATGTACTCCATTAAAAACAGGAGACAGCCGTGTAGGCTGGAGCTGCTTC	B6 knockout
B6_swap_RV	TAAATTACACGCGAACGGCCTCGCATGTCGAATCCTTCTGTCACAACGGCGCCTACCTGTGACGGAAGAT
B6_Cswap_1_FW	GGTTTCAGGGCACGATCATC	Control for cat cassette insertion - B6-specific primers
B6_Cswap_2_RV	CGAATCCCAGCCAGAACATG
SGI1_swap_FW	CCGACGACCTGCTGGGACGGATTTTCTCCAGCTTCTGTATTGGGAAGTGAGTGTAGGCTGGAGCTGCTTC	SGI-1 knockout
SGI1_swap_RV	TTACGGGTTTTGTAGGCCCGGTAAGCATTGCGCCACCGGGCAATACAACGGCCTACCTGTGACGGAAGAT
SGI1_Cswap_1_FW	GATCGCGTGCTGTTTATGGT	Control for cat cassette insertion - SGI-1-specific primers
SGI1_Cswap_2_RV	GCTATCTTCCCGGCAAACAG
ydiV_1_FW	GTCCGTAGTGACTGGATGGCGAATAGCGCCCTAACCATGGGACTGGCGTA	ydiV Overlap-PCR
ydiV_2_RV	CAGGTAGGCTTATCGCTGAACGAGTTTAA
ydiV_3_FW	TCAGCGATAAGCCTACCTGTGACGGAAGAT
ydiV_4_RV	TCTTCAGTGTAGACGGTTAATCACCGGTTAAACACCGGCAAACAGAAAGGGTGTAGGCTGGAGCTGCTTC
ydiV_Cswap_1_FW	GAATTGCTGCCCGGAGATTT	Control for cat cassette insertion - ydiV-specific primers
ydiV_Cswap_2_RV	AACGTCCCTGATGATCGGAA
ydiV_SNP_FW	GATGAAAACGCTCGGCTTGT	ydiV allelic specific PCR
ydiV_SNP_noninf_RV	ACGTTTCATTGTTTTTGCCATA
yhaK_1_FW	GCAGCGTCCAGCCCCTTAACATAAAAGGAAGTAAAGAGAGGTTAATAACG	yhaK Overlap-PCR
yhaK_2_RV	CAGGTAGGCCTACACCGGTAAATCTACCA
yhaK_3_FW	CCGGTGTAGGCCTACCTGTGACGGAAGAT
yhaK_4_RV	ACGTTTCTTCGCCGATTTTTTGCTCATCTTGCGACTCCTTTTCTGGCTGGGTGTAGGCTGGAGCTGCTTC
yhaK_Cswap_1_FW	GTCGGTACCAGAGCTTCAGT	Control for cat cassette insertion - yhaK-specific primers
yhaK_Cswap_2_RV	CGTACTGATGGCGTTGGATG
yhaK_SNP_noninf_FW	GTTAACCCGAATGCAACTGTCA	yhaK allelic specific PCR
yhaK_SNP_RV	GCCCGTGAAGCTGGAAATTA
hilD_1_FW	CAGTAGGATACCAGTAAGGA	hilD Overlap-PCR
hilD_2_RV	CAGGTAGGCCGTGACTGTTTCGGTGTAGA
hilD_3_FW	AACAGTCACGGCCTACCTGTGACGGAAGAT
hilD_4_RV	ATCGATATCAGGAGGAAGAGAAGAGGTATGCCTGGCAGAAAGCTAACAAGGTGTAGGCTGGAGCTGCTTC
hilD_Cswap_1_FW	ATCAGACCATTGCCAACACA	Control for cat cassette insertion - hilD-specific primers
hilD_Cswap_2_RV	GGGGGTGTAAATGCTGCTTA
hilD_SNP_noninf_FW	ACAGCACGTCCTACTTCATTCAAGA	hilD allelic specific PCR
hilD_SNP_inf_FW	ACAGCACGTCCTACTTCATTCAAGG
hilD_SNP_RV	CGTGACTGTTTCGGTGTAGA
hilD_KO_FW	CAGTAGGATACCAGTAAGGAACATTAAAATAACATCAACAAAGGGATAATGCCTACCTGTGACGGAAGAT	hilD knockout
hilD_4_RV	ATCGATATCAGGAGGAAGAGAAGAGGTATGCCTGGCAGAAAGCTAACAAGGTGTAGGCTGGAGCTGCTTC
invA_KO_FW	GTCGTACTATTGAAAAGCTGTCTTAATTTAATATTAACAGGATACCTATAGCCTACCTGTGACGGAAGAT	invA knockout
invA_KO_RV	TAATTCAGCGATATCCAAATGTTGCATAGATCTTTTCCTTAATTAAGCCCGTGTAGGCTGGAGCTGCTTC
invA_Cswap_1_FW	ACAGGCGGAAATACAACAGG	Control for cat cassette insertion - invA-specific primers
invA_Cswap_2_RV	GAAATCGGAAGTGGCAAAAA
rpoD_FW	CATTGACCCTGAACTGGCAC	Control of DNA loss after RNA extraction
rpoD_RV	CCATCTCTTTCTTCGCACGG
gmk_RTPCR_FW	TTGGCAGGGAGGCGTTT	Real Time PCR on RNA extracted during epithelial cell infection
gmk_RTPCR_RV	GCGCGAAGTGCCGTAGTAAT
hilD_RTPCR_FW	GGCGCTCTCTATGCACTTATC
hilD_RTPCR_RV	GCAGGAAAGTCAGGCGTATAG
hilA_RTPCR_FW	ATCGTCGGGAGTTTGCTATTC
hilA_RTPCR_RV	CTGACCAGCCATGAAGAGATT
hilC_RTPCR_FW	TGTCCACGGGTTTGTAGTAATG
hilC_RTPCR_RV	TGCTCGCTCAAGGAAATCAA
rtsA_RTPCR_FW	CAGGTGGGGAGCATTGAATG
rtsA_RTPCR_RV	GGTGAGCTTGATGAGTACGG
invA_RTPCR_FW	TGGAGCATATTCGTGGAGCA
invA_RTPCR_RV	AGGTCTGACGGATCCCTTTG
invF_RTPCR_FW	AGAAGGCCACGAGAACATCA
invF_RTPCR_RV	GAAACGCCGATCAGCTCTTT
sipB_RTPCR_FW	GCAAAATGATGGGCGAAACG
sipB_RTPCR_RV	CATTACCCAGGCCGCTAGTA
pagN_RTPCR_FW	CTGCATCATTCCCCTTGTGG
pagN_RTPCR_RV	AAAACGCCTTTGGTACGGTC
