# Supplementary material for: Mutation of hilD in a Salmonella Derby lineage linked to swine adaptation and reduced risk to human health
Source: Sci Rep. 2020 Dec 9;10:21539. doi: 10.1038/s41598-020-78443-7 (PMC7726570; doi:10.1038/s41598-020-78443-7)
Supplement: Supplementary file 5 — Supplementary Information 5. [file 41598_2020_78443_MOESM5_ESM.xlsx]

## Sheet: ControlSheet
	mCode	sep	yLow	yUp			Ribbon pointer
	2	1	0	9999			0

## Sheet: Supplementary Table 5
Supplementary Table 5| SNPs discriminating attenuated from virulent isolates. For each genic SNP, the gene, the product name, the position inside the gene, the codons and the corresponding amino acids present in virulent and in attenuated isolates are reported. For intergenic SNPs, only the substitution is showed.
	Type of SNP	Gene	Product Name	SNP Position in CDS (5' -> 3') (SNP position/CDS length)	CRP Isolates		SXB_BS.0204 Isolates
					Codon	Amino Acid	Codon	Amino Acid
1	Genic	panE	2-dehydropantoate reductase	592/912	CGC	Arg	TGC	Cys
2	Genic	helD	DNA helicase IV	1726/2055	GCG	Ala	GAG	Glu
3	Genic	astC	Succinylornithine transaminase	1125/1227	TTT	Phe	TTG	Leu
4	Genic	ydiV	Anti-FlhC(2)FlhD(4) factor	367/714	CAG	Gln	TAG	STOP
5	Genic	STM2447	RpoE-regulated lipoprotein	116/576	ACA	Thr	ATA	Ile
6	Genic	gabD	Succinate-semialdehyde dehydrogenase [NADP(+)]	932/1449	CAG	Gln	CTG	Leu
7	Genic	hilD	Transcriptional regulator	872/930	TGT	Cys	TAT	Tyr
8	Genic	lgt	Prolipoprotein diacylglyceryl transferase	829/876	ATG	Met	GTG	Val
9	Genic	yhaK	Pirin-like protein	354/702	TGG	Trp	TGA	STOP
10	Genic	hemN	Oxygen-independent coproporphyrinogen-III oxidase	1172/1374	CAG	Gln	CTG	Leu
11	Genic	coaA	Pantothenate kinase	553/951	GAA	Glu	AAA	Lys
12	Genic	zraR	Response regulator of zinc sigma-54-dependent two-component system	550/1326	GCC	Ala	TCC	Ser
13	Genic	STM0539	Putative inner membrane protein	167/438	CCG	Pro	CTG	Leu
14	Genic	ynfC	Hypothetical lipoprotein	671/720	CCG	Pro	CTG	Leu
15	Genic	dppA	Dipeptide-binding ABC transporter	236/1581	GGT	Gly	GTT	Val
16	Genic	dlgD	3-dehydro-L-gulonate 2-dehydrogenase	329/999	GCG	Ala	GTG	Val
17	Genic	ybaN	hypothetical protein related to heme utilization	209/378	CCG	Pro	CTG	Leu
18	Genic	fhuB	Ferric hydroxamate ABC transporter, permease component	1843/2058	GTT	Val	ATT	Ile
19	Genic	chiA	Chitinase	687/1764	GAC	Asp	GAT	Asp
20	Genic		ParB-like nuclease domain protein	629/678	GTT	Val	GTA	Val
21	Genic	cheA	Signal transduction histidine kinase	159/2010	GGC	Gly	GGT	Gly
22	Genic	zwf	Glucose-6-phosphate 1-dehydrogenase	513/1476	CAG	Gln	CAA	Gln
23	Genic	rcsC	Secretion system regulator: Sensor component	649/2763	CAC	His	CAT	His
24	Genic	pnbA	Putative esterase	306/1509	CCG	Pro	CCA	Pro
25	Genic	STM1624	Hypothetical protein	1137/1344	ATC	Ile	ATT	Ile
26	Genic	rpsU	30S ribosomal protein S21	90/216	GCG	Ala	GCA	Ala
27	Genic	nfi	Endonuclease V	312/672	GGT	Gly	GGC	Gly
28	Genic		Phosphoglycerate mutase	377/648	AGT	Ser	AGC	Ser
29	Intergenic				C		T
30	Intergenic				G		T
